# Supplementary material for: Aluminum Enters Mammalian Cells and Destabilizes Chromosome Structure and Number
Source: Int J Mol Sci. 2021 Sep 1;22(17):9515. doi: 10.3390/ijms22179515 (PMC8431747; doi:10.3390/ijms22179515)
Supplement: Supplementary file 1 [file ijms-22-09515-s001.zip]

Archive with 1 entries (1 files):
- ijms-1224251-supplementary.pdf
